# Supplementary material for: Profiling of immune dysfunction in COVID-19 patients allows early prediction of disease progression
Source: Life Sci Alliance. 2020 Dec 24;4(2):e202000955. doi: 10.26508/lsa.202000955 (PMC7768198; doi:10.26508/lsa.202000955)
Supplement: Supplementary file 2 [file LSA-2020-00955_TableS2.xlsx]

## Sheet: Patient metadata
sample_name	patient_code	sample_id	replicate	accession	sex	race	age	severity_group	time_symptoms	hospitalization	intubation	death	tocilizumab	WBC_CBC	lymph_CBC	neutrophils	obesity	bmi	hypertension	diabetes
P028-S129-R01	P028	S129	R01	P020-129	Male		30	negative
P028-S130-R01	P028	S130	R01	P020-130	Male		30	negative
P028-S131-R01	P028	S131	R01	P020-131	Male		30	negative
P029-S132-R01	P029	S132	R01	P020-132	Female		28	negative
P030-S133-R01	P030	S133	R01	P020-133	Female		26	negative
P030-S134-R01	P030	S134	R01	P020-134	Female		26	negative
P030-S135-R01	P030	S135	R01	P020-135	Female		26	negative
P031-S136-R01	P031	S136	R01	P020-136	Female		25	negative
P031-S137-R01	P031	S137	R01	P020-137	Female		25	negative
P031-S138-R01	P031	S138	R01	P020-138	Female		25	negative
P035-S145-R01	P035	S145	R01	P020-145	Female		39	negative
P035-S145-R02	P035	S145	R02	P020-145	Female		39	negative
P035-S145-R03	P035	S145	R03	P020-145	Female		39	negative
P036-S146-R01	P036	S146	R01	P020-146	Male		35	negative
P036-S146-R02	P036	S146	R02	P020-146	Male		35	negative
P036-S146-R03	P036	S146	R03	P020-146	Male		35	negative
P042-S184-R01	P042	S184	R01	P020-184	Female		30	negative
P042-S184-R02	P042	S184	R02	P020-184	Female		30	negative
P042-S184-R03	P042	S184	R03	P020-184	Female		30	negative
P043-S185-R01	P043	S185	R01	P020-185	Female		26	negative
P043-S185-R02	P043	S185	R02	P020-185	Female		26	negative
P043-S185-R03	P043	S185	R03	P020-185	Female		26	negative
P046-S198-R01	P046	S198	R01	P020-198	Female		25	negative
P047-S199-R01	P047	S199	R01	P020-199	Female		29	negative
P095-S272-R01	P095	S272	R01	P020-272	Male		60	negative					False				nonobese
P096-S273-R01	P096	S273	R01	P020-273	Female		60	negative					False
P008-S107-R01	P008	S107	R01	P020-107	Male	asian	38	mild	20	True	False	alive	False	6.3	35.6	49.7	obese	36.25	True	True
P009-S108-R01	P009	S108	R01	P020-108	Female	asian	29	mild	30	False	False	alive	False	18.9			overweight	25.3	False	False
P010-S109-R01	P010	S109	R01	P020-109	Male	white	47	mild	6	True	False	alive	False	5.1	18.9	68.8	nonobese	24.7	False	False
P011-S110-R01	P011	S110	R01	P020-110	Male	white	76	mild	25	True	False	alive	False	7.4	25.6	54	overweight	28.4	True	False
P012-S111-R01	P012	S111	R01	P020-111	Female	hispanic	76	mild	10	True	False	alive	False	8.1	8.5	82.5	overweight	29.5	True	True
P013-S112-R01	P013	S112	R01	P020-112	Male	white	66	mild	15	False	False	alive	False	2.9	20	76	overweight	27.8	False	False
P014-S113-R01	P014	S113	R01	P020-113	Male		42	mild	14	False	False	alive	False				overweight	29.99	False	False
P017-S116-R01	P017	S116	R01	P020-116	Male	black	59	mild	5	True	False	alive	False	6.3	22.1	69.7	overweight	28.7	True	False
P017-S141-R01	P017	S141	R01	P020-141	Male	black	59	mild	12	True	False	alive	False	6.5	22.2	70.3	overweight	28.7	True	False
P020-S119-R01	P020	S119	R01	P020-119	Female	black	58	mild	7	False	False	alive	False	2.8	32.6	49.8	overweight	27.46	False	True
P021-S096-R01	P021	S096	R01	P020-096	Female	white	70	mild	7	True	False	alive	False	5.6	27	60	overweight	26.7	True	False
P021-S120-R01	P021	S120	R01	P020-120	Female	white	70	mild	14	True	False	alive	False	10.2	25.1	63.3	overweight	26.7	True	False
P022-S121-R01	P022	S121	R01	P020-121	Male	black	44	mild	37	False	False	alive	False	5.9	33.8	48.9	obese	32.72	False	False
P026-S082-R01	P026	S082	R01	P020-082	Male	white	66	mild	11	True	False	alive	False	4	16	78	obese	32.23	True	False
P026-S126-R01	P026	S126	R01	P020-126	Male	white	66	mild	26	True	False	alive	False	4.1	11.5	71.4	obese	32.23	True	False
P026-S240-R01	P026	S240	R01	P020-240	Male	white	66	mild	61	True	False	alive	False	4.3	14.7	68.3	obese	32.23	True	False
P034-S144-R01	P034	S144	R01	P020-144	Female	white	36	mild	56	True	False	alive	False	4.9	29.3	61.6	nonobese	21.14	False	False
P045-S078-R01	P045	S078	R01	P020-078	Female	white	50	mild	16	False	False	alive	False				nonobese	20.48	False	False
P045-S195-R01	P045	S195	R01	P020-195	Female	white	50	mild	45	False	False	alive	False	6			nonobese	20.48	False	False
P049-S254-R01	P049	S254	R01	P020-254	Male	white	64	mild	44	True	False	alive	False	2.8	10.9	66.9		28		False
P060-S074-R01	P060	S074	R01	P020-074	Female	white	73	mild	12	True	False	alive	False	7.2	12.6	72.2	nonobese	24	True	True
P062-S077-R01	P062	S077	R01	P020-077	Female	black	38	mild	17	True	False	alive	False	5.1	47.1	40	obese	51.3	False	False
P064-S081-R01	P064	S081	R01	P020-081	Male	hispanic	67	mild	8	True	False	alive	False	5.7	14	76.3	obese	30.5	False	False
P064-S085-R01	P064	S085	R01	P020-085	Male	hispanic	67	mild	11	True	False	alive	False	7.54	18	67.4	obese	30.5	False	False
P065-S087-R01	P065	S087	R01	P020-087	Female	white	65	mild	12	True	False	alive	False	0.7	10.3	82.9	overweight	29	False	False
P067-S089-R01	P067	S089	R01	P020-089	Male	black	85	mild	18	False	False	alive	False	5.1	11.4	75.5	nonobese	21.3	True	False
P069-S093-R01	P069	S093	R01	P020-093	Male	white	74	mild	16	True	False	alive	False	5.4	13.8	74.3	nonobese		False	False
P004-S103-R01	P004	S103	R01	P020-103	Male	asian	65	severe	8	True	False	alive	True	6.2	4.3	91.5	overweight	28.7	False	False
P004-S127-R01	P004	S127	R01	P020-127	Male	asian	65	severe	15	True	False	alive	True	7	11	57.4	overweight	28.7	False	False
P015-S114-R01	P015	S114	R01	P020-114	Male	asian	48	severe	31	True	True	dead	False	2.6	2.3	87.5			False	False
P016-S075-R01	P016	S075	R01	P020-075	Female	asian	75	severe	14	True	True	dead	True	14.3	5.1	91.8	overweight	28.9	True	False
P016-S091-R01	P016	S091	R01	P020-091	Female	asian	75	severe	20	True	True	dead	True	22.3	3.2	94.8	overweight	28.9	True	False
P016-S115-R01	P016	S115	R01	P020-115	Female	asian	75	severe	27	True	True	dead	True	35.3	1.7	95.5	overweight	28.9	True	False
P016-S143-R01	P016	S143	R01	P020-143	Female	asian	75	severe	34	True	True	dead	True	20	1.2	95.2	overweight	28.9	True	False
P016-S186-R01	P016	S186	R01	P020-186	Female	asian	75	severe	41	True	True	dead	True	13.6	2	92.5	overweight	28.9	True	False
P016-S197-R01	P016	S197	R01	P020-197	Female	asian	75	severe	48	True	True	dead	True	13.7	2.7	93.6	overweight	28.9	True	False
P016-S210-R01	P016	S210	R01	P020-210	Female	asian	75	severe	55	True	True	dead	True	17.7	2	93.7	overweight	28.9	True	False
P018-S142-R01	P018	S142	R01	P020-142	Male	hispanic	82	severe	19	True	False	alive	True	20.8	2	19.2	obese	30.9	True	True
P018-S187-R01	P018	S187	R01	P020-187	Male	hispanic	82	severe	26	True	False	alive	True	11.8	6.4	81.1	obese	30.9	True	True
P018-S196-R01	P018	S196	R01	P020-196	Male	hispanic	82	severe	33	True	False	alive	True	7.3	10.5	73.3	obese	30.9	True	True
P018-S209-R01	P018	S209	R01	P020-209	Male	hispanic	82	severe	40	True	False	alive	True	11.5			obese	30.9	True	True
P023-S086-R01	P023	S086	R01	P020-086	Female	white	73	severe	16	True	True	alive	True	5.8	2.2	95.6	nonobese	21.9	False	False
P023-S123-R01	P023	S123	R01	P020-123	Female	white	73	severe	27	True	True	alive	True	12	4.7	86.6	nonobese	21.9	False	False
P023-S180-R01	P023	S180	R01	P020-180	Female	white	73	severe	34	True	True	alive	True	7.8	11.8	70.2	nonobese	21.9	False	False
P023-S192-R01	P023	S192	R01	P020-192	Female	white	73	severe	42	True	True	alive	True	3.2	25.4	56.3	nonobese	21.9	False	False
P024-S084-R01	P024	S084	R01	P020-084	Male	hispanic	57	severe	9	True	True	dead	True	7.6	6.3	86.7	overweight	29.9	True	True
P024-S098-R01	P024	S098	R01	P020-098	Male	hispanic	57	severe	16	True	True	dead	True	8.2	9.7	87.3	overweight	29.9	True	True
P024-S124-R01	P024	S124	R01	P020-124	Male	hispanic	57	severe	23	True	True	dead	True	9.3	3.3	93	overweight	29.9	True	True
P024-S147-R01	P024	S147	R01	P020-147	Male	hispanic	57	severe	30	True	True	dead	True	8.7	7.4	89.3	overweight	29.9	True	True
P024-S191-R01	P024	S191	R01	P020-191	Male	hispanic	57	severe	38	True	True	dead	True	9.2	18.8	73.2	overweight	29.9	True	True
P025-S099-R01	P025	S099	R01	P020-099	Female	asian	72	severe	16	True	False	alive	True	3.5	21.3	65.8	nonobese		False	False
P025-S125-R01	P025	S125	R01	P020-125	Female	asian	72	severe	23	True	False	alive	True	14.7	7.3	86	nonobese		False	False
P025-S154-R01	P025	S154	R01	P020-154	Female	asian	72	severe	30	True	False	alive	True				nonobese		False	False
P027-S083-R01	P027	S083	R01	P020-083	Male	asian	49	severe	25	True	True	alive	False	9.8	7	78.9	nonobese		True	False
P027-S094-R01	P027	S094	R01	P020-094	Male	asian	49	severe	32	True	True	alive	False	16.8	8.7	81.1	nonobese		True	False
P027-S128-R01	P027	S128	R01	P020-128	Male	asian	49	severe	41	True	True	alive	False	13.7			nonobese		True	False
P032-S188-R01	P032	S188	R01	P020-188	Male	white	92	severe	14	True	True	dead	False	15.6	12.1	82.2	nonobese	22.6	False	False
P032-S194-R01	P032	S194	R01	P020-194	Male	white	92	severe	21	True	True	dead	False	18	10		nonobese	22.6	False	False
P059-S073-R01	P059	S073	R01	P020-073	Male	hispanic	64	severe	6	True	False	alive	False	5	14.5	79.1	obese	31.6	True	True
P059-S090-R01	P059	S090	R01	P020-090	Male	hispanic	64	severe	15	True	False	dead	False	7	11.9	76.4	obese	31.6	True	True
P061-S076-R01	P061	S076	R01	P020-076	Male	hispanic	38	severe	22	True	False	alive	True	5.1	33.5	43.3	obese		False	False
P063-S080-R01	P063	S080	R01	P020-080	Female	asian	65	severe	13	True	False	alive	True	10.1	4.6	93.4	nonobese	21	True	True
P063-S079-R01	P063	S079	R01	P020-079	Female	asian	65	severe	14	True	False	alive	True	4.4	11.3	82.2	nonobese	21	True	True
P063-S097-R01	P063	S097	R01	P020-097	Female	asian	65	severe	22	True	False	alive	True	6.5			nonobese	21	True	True
P074-S268-R01	P074	S268	R01	P020-268	Male	white	74	severe	98	True	True	alive	False	14.3	29	62.1		26.3		False
P094-S267-R01	P094	S267	R01	P020-267	Male	white	85	severe	38	True	True	alive	False	29.3	3.9	81.8		26.5	True	True
P099-S262-R01	P099	S262	R01	P020-262	Female	hispanic	62	severe	90	True	True	dead	False	34.2	5	83.7	nonobese	25.6	True	False
P001-S100-R01	P001	S100	R01	P020-100	Male	white	57	convalescent	27	False	False	alive	False				overweight	27.17
P002-S101-R01	P002	S101	R01	P020-101	Female	white	55	convalescent	27	False	False	alive	False				nonobese	23.89
P003-S102-R01	P003	S102	R01	P020-102	Female	white	26	convalescent	33	False	False	alive	False				nonobese	23.29
P005-S104-R01	P005	S104	R01	P020-104	Male	white	44	convalescent	20	False	False	alive	False				overweight	26.11
P006-S105-R01	P006	S105	R01	P020-105	Male		39	convalescent	30	False	False	alive	False				overweight	26.17
P007-S106-R01	P007	S106	R01	P020-106	Male		53	convalescent	40	False	False	alive	False				overweight	26.58
P097-S265-R01	P097	S265	R01	P020-265	Male	black	66	convalescent	93	True	False	alive	False					28.1		False
P098-S263-R01	P098	S263	R01	P020-263	Male	white	33	convalescent	139	False	False	alive	False				nonobese			False
P100-S266-R01	P100	S266	R01	P020-266	Female	white	59	convalescent	110	False	False	alive	False				nonobese	24.8		False
