# Supplementary material for: Profiling of immune dysfunction in COVID-19 patients allows early prediction of disease progression
Source: Life Sci Alliance. 2020 Dec 24;4(2):e202000955. doi: 10.26508/lsa.202000955 (PMC7768198; doi:10.26508/lsa.202000955)
Supplement: Supplementary file 4 [file LSA-2020-00955_TableS4.xlsx]

## Sheet: Immune populations
Index/Panels	Major	MDSC	Treg	Bcell	TFol	NK	Checkpoint	Memory
1	LY/All_CD45	PMN-MDSC/All_CD45_(PBMC)	CD127_dim_CD25_Br/CD3+	CD19+_CD20+/All_CD45	CD185+/CD4+	CD158e/CD56+_CD16_Br	CTLA-4+/CD4+	CD45RA+_CD4+/CD4+
2	MO/All_CD45	M-MDSC/All_CD45_(PBMC)	CD127_dim_CD25_Br/CD4+	CD19+_CD20-/All_CD45	ICOS_Br_PD-1_Br/CD185+	CD158b/CD56+_CD16_Br	TIGIT+/CD4+	CD45RO+_CD4+/CD4+
3	MY/All_CD45	I-MDSC/All_CD45_(PBMC)	CD127_dim_CD25_Br/LY	IgG+/CD19+_CD20+	ICOS_Br_PD-1_Br/CD4+	CD158a/CD56+_CD16_Br	Tim-3+/CD4+	CD45RA+_CD4+/CD45RO+_CD4+
4	CD3+/LY	PMN-MDSC/All_CD45_(WBC)		IgM+/CD19+_CD20+	CD185+/LY	CD158i/CD56+_CD16_Br	VISTA+/CD4+	CD45RA+_CD8+/CD8+
5	CD19+_CD20+/LY	M-MDSC/All_CD45_(WBC)		CD19+_CD20+/LY	ICOS_Br_PD-1_Br_CD185+/LY	KIR-/CD56+_CD16_Br	PD-1+/CD4+	CD45RO+_CD8+/CD8+
6	All_NK/LY	I-MDSC/All_CD45_(WBC)		IgG+/LY	ICOS_Br_PD-1_Br/LY	CD159a_(NKG2a)/CD56+_CD16_Br	Lag-3+/CD4+	CD45RA+_CD8+/CD45RO+_CD8+
7	T+B+NK			IgM+/LY		CD158e/LY	CTLA-4+/CD8+	CD62L+_CD197-_/CD45RA+_CD4+
8	CD4+/CD3+					CD158b/LY	TIGIT+/CD8+	CD62L+_CD197+_/CD45RA+_CD4+
9	CD8+/CD3+					CD158a/LY	Tim-3+/CD8+	CD62L-_CD197-_/CD45RA+_CD4+
10	CD4+_CD8+/CD3+					CD158i/LY	VISTA+/CD8+	CD62L-_CD197+_/CD45RA+_CD4+
11	CD4+/CD8+					KIR-/LY	PD-1+/CD8+	CD62L+_CD95-_/CD45RA+_CD4+
12	CD56+_CD16_Br/All_NK					CD159a_(NKG2a)/LY	Lag-3+/CD8+	CD62L+_CD95+_/CD45RA+_CD4+
13							CTLA-4+_CD4+/CD3+	CD62L-_CD95-_/CD45RA+_CD4+
14							TIGIT+_CD4+/CD3+	CD62L-_CD95+_/CD45RA+_CD4+
15							Tim-3+_CD4+/CD3+	CD62L+_CD197-_/CD45RO+_CD4+
16							VISTA+_CD4+/CD3+	CD62L+_CD197+_/CD45RO+_CD4+
17							PD-1+_CD4+/CD3+	CD62L-_CD197-_/CD45RO+_CD4+
18							Lag-3+_CD4+/CD3+	CD62L-_CD197+_/CD45RO+_CD4+
19							CTLA-4+_CD8+/CD3+	CD62L+_CD95-_/CD45RO+_CD4+
20							TIGIT+_CD8+/CD3+	CD62L+_CD95+_/CD45RO+_CD4+
21							Tim-3+_CD8+/CD3+	CD62L-_CD95-_/CD45RO+_CD4+
22							VISTA+_CD8+/CD3+	CD62L-_CD95+_/CD45RO+_CD4+
23							PD-1+_CD8+/CD3+	CD62L+_CD197-_/CD45RA+_CD8+
24							Lag-3+_CD8+/CD3+	CD62L+_CD197+_/CD45RA+_CD8+
25								CD62L-_CD197-_/CD45RA+_CD8+
26								CD62L-_CD197+_/CD45RA+_CD8+
27								CD62L+_CD95-_/CD45RA+_CD8+
28								CD62L+_CD95+_/CD45RA+_CD8+
29								CD62L-_CD95-_/CD45RA+_CD8+
30								CD62L-_CD95+_/CD45RA+_CD8+
31								CD62L+_CD197-_/CD45RO+_CD8+
32								CD62L+_CD197+_/CD45RO+_CD8+
33								CD62L-_CD197-_/CD45RO+_CD8+
34								CD62L-_CD197+_/CD45RO+_CD8+
35								CD62L+_CD95-_/CD45RO+_CD8+
36								CD62L+_CD95+_/CD45RO+_CD8+
37								CD62L-_CD95-_/CD45RO+_CD8+
38								CD62L-_CD95+_/CD45RO+_CD8+
39								CD45RA+_CD4+/CD3+
40								CD45RO+_CD4+/CD3+
41								CD45RA+_CD8+/CD3+
42								CD45RO+_CD8+/CD3+
43								CD62L+_CD197-__CD45RA+_CD4+/CD3+
44								CD62L+_CD197+__CD45RA+_CD4+/CD3+
45								CD62L-_CD197-__CD45RA+_CD4+/CD3+
46								CD62L-_CD197+__CD45RA+_CD4+/CD3+
47								CD62L+_CD95-__CD45RA+_CD4+/CD3+
48								CD62L+_CD95+__CD45RA+_CD4+/CD3+
49								CD62L-_CD95-__CD45RA+_CD4+/CD3+
50								CD62L-_CD95+__CD45RA+_CD4+/CD3+
51								CD62L+_CD197-__CD45RO+_CD4+/CD3+
52								CD62L+_CD197+__CD45RO+_CD4+/CD3+
53								CD62L-_CD197-__CD45RO+_CD4+/CD3+
54								CD62L-_CD197+__CD45RO+_CD4+/CD3+
55								CD62L+_CD95-__CD45RO+_CD4+/CD3+
56								CD62L+_CD95+__CD45RO+_CD4+/CD3+
57								CD62L-_CD95-__CD45RO+_CD4+/CD3+
58								CD62L-_CD95+__CD45RO+_CD4+/CD3+
59								CD62L+_CD197-__CD45RA+_CD8+/CD3+
60								CD62L+_CD197+__CD45RA+_CD8+/CD3+
61								CD62L-_CD197-__CD45RA+_CD8+/CD3+
62								CD62L-_CD197+__CD45RA+_CD8+/CD3+
63								CD62L+_CD95-__CD45RA+_CD8+/CD3+
64								CD62L+_CD95+__CD45RA+_CD8+/CD3+
65								CD62L-_CD95-__CD45RA+_CD8+/CD3+
66								CD62L-_CD95+__CD45RA+_CD8+/CD3+
67								CD62L+_CD197-__CD45RO+_CD8+/CD3+
68								CD62L+_CD197+__CD45RO+_CD8+/CD3+
69								CD62L-_CD197-__CD45RO+_CD8+/CD3+
70								CD62L-_CD197+__CD45RO+_CD8+/CD3+
71								CD62L+_CD95-__CD45RO+_CD8+/CD3+
72								CD62L+_CD95+__CD45RO+_CD8+/CD3+
73								CD62L-_CD95-__CD45RO+_CD8+/CD3+
74								CD62L-_CD95+__CD45RO+_CD8+/CD3+
